# Supplementary material for: GLP-1RA- and Incretin-Based Therapies Within Lifestyle Interventions for Adults with Overweight or Obesity: A Systematic Review and Meta-Analysis
Source: Nutrients. 2026 May 31;18(11):1781. doi: 10.3390/nu18111781 (PMC13259188; doi:10.3390/nu18111781)
Supplement: Supplementary file 1 [file nutrients-18-01781-s001.zip]

Archive with 1 entries (1 files):
- nutrients-4342262-supplementary.pdf
